# Supplementary material for: The Structural Characterization and Antipathogenic Activities of Quinoin, a Type 1 Ribosome-Inactivating Protein from Quinoa Seeds
Source: Int J Mol Sci. 2021 Aug 20;22(16):8964. doi: 10.3390/ijms22168964 (PMC8396469; doi:10.3390/ijms22168964)
Supplement: Supplementary file 1 [file ijms-22-08964-s001.zip]

Archive with 1 entries (1 files):
- ijms-1337013-supplementary.pdf
